# Supplementary material for: IRF2BP2 Mutation Is Associated with Increased STAT1 and STAT5 Activation in Two Family Members with Inflammatory Conditions and Lymphopenia
Source: Pharmaceuticals (Basel). 2021 Aug 13;14(8):797. doi: 10.3390/ph14080797 (PMC8402006; doi:10.3390/ph14080797)
Supplement: Supplementary file 1 [file pharmaceuticals-14-00797-s001.zip]

Archive with 1 entries (1 files):
- pharmaceuticals-1304946-supplementary.pdf
